# Supplementary material for: Calreticulin is a Critical Cell Survival Factor in Malignant Neoplasms
Source: PLoS Biol. 2019 Sep 30;17(9):e3000402. doi: 10.1371/journal.pbio.3000402 (PMC6768457; doi:10.1371/journal.pbio.3000402)
Supplement: S1 Data — (XLSX) [file pbio.3000402.s005.xlsx]

## Sheet: Fig 1B
	R1					R2
Primer set2 M727	Ct	dCt	ddCt	2^ddCt		Ct	dCt	ddCt	2^ddCt
shCont	29.08	0.43	0	1		29.14	0.45	0	1
shCRT	32.99	3.31	2.88	0.135842		32.92	3.28	2.83	0.140632
B2M Cont	28.65					28.69
B2M CRT	29.68					29.64
		shCont	1	0.0141421
		shCRT	0.138237	0.0212132
	R1				R2				R3
Primer set2 M1626	Ct	dCt	ddCt	2^-ddCt	Ct	dCt	ddCt	2^-ddCt	Ct	dCt	ddCt
shCont	21.25	12.4	0	1	21.25	12.35	0	1	21.31	12.44	0
shCRT	22.19	13.19	0.79	0.578344	22.22	13.21	0.86	0.550953	22.25	13.2	0.76
18s Cont	8.85				8.9				8.87
18s CRT	9				9.01				9.05
		shCont	1	0.0450925
		shCRT	0.564648	0.01
	R1				R2				R3
Primer set2 M525	Ct	dCt	ddCt	2^-ddCt	Ct	dCt	ddCt	2^-ddCt	Ct	dCt	ddCt
shCont	21.76	12.51	0	1	21.77	12.53	0	1	21.8	12.56	0
shCRT	24.08	14.38	1.87	0.273573	24.08	14.39	1.86	0.275476	23.98	14.25	1.69
18s Cont	9.25				9.24				9.24
18s CRT	9.7				9.69				9.73
			shCont	1	0.0251661
			shCRT	0.286326	0.0781025

## Sheet: Fig 1C
		M727			d3	d6	d9	d12	d15	d18
			shCont	R1	53.3454	106.465	194.846	351.944	454.227	564.195
				R2	52.5542	112.116	209.991	310.127	435.918	540.009
					d3	d6	d9	d12	d15	d18
			shCRT	R1	32.1101	37.844	41.2844	49.8853	62.7867	76.8349
				R2	30.9633	43.0046	42.4312	17.2018	51.3188	95.7569
		M525			d3	d6	d9	d12	d15	d18
			shCont	R1	156.923	425.817	639.952	1046.15	1842.62	2415.14
				R2	175.721	409.471	693.894	1193.27	1674.25	2293.37
					d3	d6	d9	d12	d15	d18
			shCRT	R1	80.8696	129.783	144.783	220.435	333.587	584.348
				R2	93.2609	146.739	143.478	215.217	372.065	624.783

## Sheet: Fig1D
M1626
	D8	D14	D21		days
shCont	3	42	83	R1	colonie counts
shCont	2	34	82	R2
shCRT	1	6	7	R1
shCRT	2	9	13	R2
M727
	D10	D14	D17		days
shCont	22	38	58	R1	colonie counts
shCont	20	35	52	R2
shCRT	0	1	2	R1
shCRT	1	2	3	R2
M525
	D5	D8	D11		days
shCont	36	114	196	R1	colonie counts
shCont	37	116	212	R2
shCRT	0	1	3	R1
shCRT	0	2	5	R2

## Sheet: Fig 1F
			% of cells
			SubG1	G1	S	G2/M
	M727	shCont	1.2	80	2.4	15
		shCRT	53.2	20.8	5	17.8
	M525	shCont	16.3	50.2	7	25.6
		shCRT	41.7	35.2	6	17.1
	M1626	shCont	0.7	83	0.7	15
		shCRT	35.8	26.4	1.9	34

## Sheet: Fig 1H
			% of cells
			Zom+	Live	Ann+	Z/A +
	M727	shCont	1.5	73.2	19	6.4
		shCRT	6.7	10.2	7	74
	M1626	shCont	1	87	8.8	3.2
		shCRT	6.5	23	17.3	53

## Sheet: Fig 2
		2A			2B			2C			2D			2E
		RCC4			MDA MB361			HCT116			SKOV1			H80
		shCRT	shCont		shCRT	shCont		shCRT	shCont		shCRT	shCont		shCRT	shCont
	% of cells
	Live+	60.3	21.5		86.9	23.1		95.3	56.4		56.8	36.1		88.3	15.5
	Annexin+/Zombie+	21.8	72		3.2	53.1		1.4	25.7		23.6	34.7		0.45	3.49
	Annexin+	14.5	1.9		8.81	17.3		2	11		17.1	26.1		11.1	81
	Zombie+	3.4	5.7		1.06	6.51		1.5	7.1		2.49	3		0.16	0

## Sheet: Fig 5B
M1626
		R1				R2				R3
	BAX	Ct	dCt	ddCt	2^-ddCt	Ct	dCt	ddCt	2^-ddCt	Ct	dCt	ddCt	2^-ddCt
	shCont	23.8	15.07	0	1	23.79	15.02	0	1	23.77	15.06	0	1
	shCRT	24.51	15.61	0.54	0.687771	24.56	15.72	0.7	0.615572	24.48	15.64	0.58	0.668964
	18s Cont	8.73				8.77				8.71
	18s CRT	8.9				8.84				8.84
			shCont	1	0.0264575
			shCRT	0.657436	0.0568624
		R1				R2				R3
M727
	BAX	Ct	dCt	ddCt	2^-ddCt	Ct	dCt	ddCt	2^-ddCt	Ct	dCt	ddCt	2^-ddCt
	shCont	24.92	16.18	0	1	24.94	16.25	0	1	25	16.36	0	1
	shCRT	25.27	16.48	0.3	0.812252	25.3	16.55	0.3	0.812252	25.27	16.46	0.1	0.933033
	18s scramble	8.74				8.69				8.64
	18s calr1	8.79				8.75				8.81
			shCont	1	0.0907377
			shCRT	0.852513	0.0472582	p=0.0728

## Sheet: Fig 5C
M1626		R1				R2				R3
	PUMA	Ct	dCt	ddCt	2^-ddCt	Ct	dCt	ddCt	2^-ddCt	Ct	dCt	ddCt	2^-ddCt
	shCont	27.19	18.46	0	1	27.09	18.32	0	1	27.13	18.42	0	1
	shCRT	27.69	18.79	0.33	0.795536	27.65	18.81	0.49	0.712025	27.71	18.87	0.45	0.732043
	18s Cont	8.73				8.77				8.71
	18s CRT	8.9				8.84				8.84
			shCont	1	0.072111
			shCRT	0.746535	0.0416333
M727		R1				R2				R3
	PUMA	Ct	dCt	ddCt	2^-ddCt	Ct	dCt	ddCt	2^-ddCt	Ct	dCt	ddCt	2^-ddCt
	shCont	27.48	18.74	0	1	27.49	18.8	0	1	27.56	18.92	0	1
	shCRT	27.11	18.32	-0.42	1.33793	27.05	18.3	-0.5	1.41421	26.97	18.16	-0.76	1.69349
	18s scramble	8.74				8.69				8.64
	18s CRT	8.79				8.75				8.81
			shCont	1	0.0916515
			shCRT	1.48188	0.087178	p=0.0320

## Sheet: Fig 5G
			% of cells
			Live	Ann+	Zom+	Z/A +
		shCont+pNeo	93	1	4.4	0.7
		shCRT+pNeo	45.6	1.4	49	4.1
		shCRT+P53DN	91.2	0.2	8	0.5
		shCont+p53DN	94	0.3	5.3	0.6

## Sheet: Fig 6A
	Norm Ca2+ Values
	shCont	shCRT
	1.27369	14.0348		R1
	1	17.7959		R2

[truncated: 10 more sheets: Fig 6C, Fig 6E, Fig 6G, Fig 6H, Fig 6J, S1A Fig, S1D Fig, S1E Fig, S2C Fig, S3B Fig]
